# Supplementary material for: Comparison of Ultrasonography, Contrast Radiographic Tenography, Cone-Beam Computed Tomographic Tenography, and Tenoscopy for Lesion Detection Within the Digital Flexor Tendon Sheath of Horses—A Prospective Clinical Trial
Source: Vet Sci. 2026 Mar 13;13(3):268. doi: 10.3390/vetsci13030268 (PMC13029922; doi:10.3390/vetsci13030268)
Supplement: Supplementary file 1 [file vetsci-13-00268-s001.zip]

Archive with 1 entries (1 files):
- vetsci-4154814-supplementary.pdf
